# Supplementary material for: Transcriptional Profiling of Leishmania infantum Infected Dendritic Cells: Insights into the Role of Immunometabolism in Host-Parasite Interaction
Source: Microorganisms. 2022 Jun 22;10(7):1271. doi: 10.3390/microorganisms10071271 (PMC9322131; doi:10.3390/microorganisms10071271)
Supplement: Supplementary file 1 [file microorganisms-10-01271-s001.zip]

Archive with 8 entries (7 files):
- microorganisms-1767867-supplementary/
- microorganisms-1767867-supplementary/Figure S1.jpg
- microorganisms-1767867-supplementary/Figure S2.tif
- microorganisms-1767867-supplementary/Figure S3.tif
- microorganisms-1767867-supplementary/Figure S4.tif
- microorganisms-1767867-supplementary/Figure S5.tif
- microorganisms-1767867-supplementary/File S1.xlsx
- microorganisms-1767867-supplementary/File S2.xlsx
