# Supplementary material for: Transcriptional Profiling of Leishmania infantum Infected Dendritic Cells: Insights into the Role of Immunometabolism in Host-Parasite Interaction
Source: Microorganisms. 2022 Jun 22;10(7):1271. doi: 10.3390/microorganisms10071271 (PMC9322131; doi:10.3390/microorganisms10071271)
Supplement: Supplementary file 1 [file microorganisms-10-01271-s001.zip › microorganisms-1767867-supplementary/File S1.xlsx]

## Sheet: A
Gene	logFC	PValue	FDR
Rsc1a1	-11.4804	8.13405e-05	0.0175695
Mgl2	-5.22001	0.000579294	0.0391965
Cd209c	-5.00984	0.00031388	0.0309254
Abca9	-4.08712	1.6139e-07	0.00181273
Ptger3	-4.00355	0.000660291	0.0419005
Clec10a	-3.97742	0.000274987	0.0285762
Fcrls	-3.92741	5.85404e-05	0.016662
Kmo	-3.80572	0.0001234	0.0210004
C1qa	-3.78511	0.000384961	0.0329173
Adgre4	-3.76957	3.16546e-05	0.0136218
Plxdc2	-3.72424	1.79881e-05	0.0136218
Trf	-3.3348	0.000103871	0.0187673
Slc9a9	-3.32564	0.00043351	0.03429
Cfp	-3.30249	2.46696e-05	0.0136218
Clec4b1	-3.28993	7.9179e-05	0.0175695
Abhd15	-3.28582	0.000396994	0.0330299
Pros1	-3.19473	0.000346749	0.0319236
P2ry6	-3.10896	5.25485e-05	0.015952
Dab2	-3.08985	0.000152928	0.0226012
Gna15	-3.0852	1.25245e-05	0.0136218
Pilrb1	-3.01238	3.2294e-05	0.0136218
Grap2	-2.9607	0.000941171	0.0473175
Lifr	-2.88481	0.000964717	0.0473175
Cd34	-2.86866	0.000962401	0.0473175
Gm15448	-2.84316	0.000811236	0.0458992
Slc16a6	-2.83894	0.000992708	0.0480467
Ptpn22	-2.82178	3.27919e-05	0.0136218
Jaml	-2.8115	0.000180516	0.0242406
Mndal	-2.66844	0.000712456	0.0432557
Itgb7	-2.64258	0.000225445	0.0266547
Il1rl2	-2.60724	0.000192625	0.0243098
I830077J02Rik	-2.57364	0.000458812	0.0353494
Hic1	-2.53565	0.000266799	0.0282248
Egr1	-2.50031	0.00114913	0.049948
Rhoh	-2.47282	9.48204e-05	0.018396
Gm9625	-2.45551	8.05542e-05	0.0175695
B3gnt7	-2.44792	0.00108328	0.0494609
Zfp658	-2.43304	0.00104427	0.0484545
Cass4	-2.43265	0.000509686	0.0381108
Fcgr3	-2.36	0.00092509	0.0473175
Lpcat2	-2.35685	3.39576e-05	0.0136218
Dpy19l1	-2.35191	4.85613e-05	0.015952
Fh1	-2.28071	3.16911e-05	0.0136218
Mef2c	-2.27381	0.000218843	0.0264306
Pilra	-2.24244	0.000117724	0.0206605
Dpep2	-2.24158	0.000259183	0.0282248
Man2b1	-2.23069	6.82279e-05	0.016662
Tmem273	-2.20976	0.000829113	0.0458992
Cdk14	-2.19983	0.00095479	0.0473175
Nt5dc2	-2.1746	0.000833982	0.0458992
Ptgs1	-2.15903	0.0010741	0.0492418
Tm6sf1	-2.145	0.000531442	0.0384373
2410002F23Rik	-2.14051	0.000277316	0.0285762
Ifngr1	-2.10785	1.88171e-05	0.0136218
Tbxas1	-2.10511	0.000619733	0.0402361
Fcgrt	-2.08961	0.000172813	0.0241578
Clec4a3	-2.07657	0.000561215	0.0388787
5430427O19Rik	-2.06333	0.00113425	0.049948
Hagh	-2.05545	0.000177892	0.0242406
Hhex	-2.04575	9.99069e-05	0.018396
Sla	-2.04053	0.000628793	0.0405897
Cd164	-2.02209	2.32619e-05	0.0136218
Vrk1	-2.01198	9.51933e-05	0.018396
Arhgap19	-1.97184	0.000641015	0.0411422
Lbr	-1.97128	2.8153e-05	0.0136218
Cyp27a1	-1.96569	6.79628e-05	0.016662
Tnfrsf13b	-1.96043	0.000700626	0.0432387
Adgre1	-1.95764	0.000130752	0.0213376
Gapt	-1.94649	0.000699336	0.0432387
Ptpn18	-1.93199	4.50538e-05	0.0155332
Sesn1	-1.92604	0.0005759	0.0391965
Qrsl1	-1.85495	0.000730493	0.043537
Rbfa	-1.83958	0.000373912	0.0329173
Tmem37	-1.82262	0.000959337	0.0473175
Dip2c	-1.78803	0.000323653	0.0313385
Manf	-1.78553	0.000598257	0.0393995
Lamtor5	-1.76773	0.000531391	0.0384373
Rnasel	-1.75865	0.000912935	0.0473175
Slc4a7	-1.75709	0.00025361	0.0282248
Tgs1	-1.75064	0.000243279	0.0277964
Zdhhc14	-1.7314	0.000388589	0.0329173
Tep1	-1.72794	0.000710245	0.0432557
Baiap2	-1.69268	0.00110959	0.0496531
Ndufa12	-1.68901	0.0010483	0.0484545
Tmem154	-1.6877	0.000973004	0.0475164
Ccpg1	-1.6855	0.000618716	0.0402361
Ints6l	-1.6804	0.000222784	0.0266204
Arhgap6	-1.6699	0.000515979	0.0381281
Ssh2	-1.6381	0.000570187	0.0390509
Ctse	-1.63753	0.00112549	0.0497699
Ddost	-1.60338	0.0008435	0.0459912
Slc7a7	-1.59981	0.000587108	0.0392523
Ier2	-1.57863	0.000928158	0.0473175
Glb1	-1.57775	0.000564212	0.0388787
Ap1b1	-1.54261	0.00080131	0.0458992
Ptcd3	-1.53753	0.000807994	0.0458992
Cpsf3	-1.51759	0.000649956	0.041479
Mrpl33	-1.48595	0.000540739	0.0385416
Zfp90	-1.47849	0.000359031	0.0325056
Pdk3	-1.46994	0.00102289	0.0484545
Neurl3	-1.4668	0.000334819	0.0319236
Nrros	-1.46661	0.00109393	0.0496531
Tm2d2	-1.46162	0.000387761	0.0329173
Selenos	-1.45635	0.000522725	0.0383742
Gm15459	-1.43491	0.00104691	0.0484545
Mapk14	-1.43428	0.00039271	0.0329173
Epc2	-1.28659	0.000710397	0.0432557
Dipk1a	-1.27441	0.000545594	0.0385416
Bnip2	-1.15136	0.00111605	0.049744
Fbxl19	1.29231	0.000806736	0.0458992
Cycs	1.34788	0.000837726	0.0458992
Dynll2	1.37002	0.000826593	0.0458992
Ell2	1.37415	0.000953498	0.0473175
Thap4	1.44164	0.00048433	0.03651
Zfp827	1.45312	0.000856386	0.0460534
Itga5	1.45735	0.000830924	0.0458992
Phldb1	1.46651	0.000459491	0.0353494
Ceacam1	1.50577	0.000260192	0.0282248
Scd2	1.51212	0.000826013	0.0458992
Anxa2	1.53256	0.00101081	0.0484545
Gngt2	1.53308	0.000753565	0.0440955
Ralgapa2	1.59694	0.000142742	0.0220317
Chst11	1.60036	0.000926589	0.0473175
Pla2g12a	1.61007	0.000212237	0.0259114
Spsb1	1.6178	0.00110636	0.0496531
Bcl6	1.61916	0.000861042	0.0460534
Gm36976	1.63794	0.000343636	0.0319236
Sdc4	1.65645	0.000266438	0.0282248
Dnajb2	1.68728	0.000141918	0.0220317
Tulp3	1.702	0.0006805	0.0427004
Pvr	1.73313	6.23695e-05	0.016662
Cep170b	1.74797	0.000174215	0.0241578
Cbarp	1.76173	0.000533851	0.0384373
Mtss1	1.76771	0.000258486	0.0282248
Lime1	1.80588	0.000944909	0.0473175
Spata31d1b	1.81788	0.000880775	0.0466645
H2-Q1	1.82525	0.000783633	0.0454807
Ass1	1.82601	0.000318305	0.0310887
Kif3c	1.83672	9.26145e-05	0.018396
Zbtb18	1.84168	0.000945977	0.0473175
Zfp692	1.88102	0.000376757	0.0329173
Lix1l	1.88161	0.000876352	0.0466502
Slc7a11	1.88707	0.000953068	0.0473175
Jak3	1.89556	0.00016351	0.0235454
Egln1	1.90362	0.000189919	0.0242406
Tmem63b	1.92068	6.29671e-05	0.016662
Pkm	1.92492	0.00103102	0.0484545
Tjp3	1.93467	0.000477161	0.0362126
Rora	1.94999	0.000476796	0.0362126
Il15ra	1.97515	0.000129636	0.0213376
Dennd3	1.9755	0.000928484	0.0473175
H2-M2	1.99467	0.00109805	0.0496531
Atp2b4	2.00225	0.000144963	0.0220317
Nlgn2	2.04066	0.000149085	0.0223269
Kif21b	2.04317	0.000166395	0.0236576
Ikzf4	2.06306	0.000744567	0.0440157
Aldoa	2.07819	0.000268879	0.0282248
Inpp5j	2.08582	0.001139	0.049948
Tspo	2.09212	8.36311e-05	0.0177235
Pisd-ps1	2.11299	0.000905249	0.0473175
Phyhd1	2.12476	0.00107031	0.0492418
Mthfd1l	2.15709	6.22183e-05	0.016662
Zfp366	2.17729	0.000512351	0.0381108
Gm13394	2.21548	0.000188086	0.0242406
Gm12976	2.23051	0.000120821	0.0208778
Dao	2.23152	0.000206705	0.0257968
Mt1	2.23399	0.000857513	0.0460534
Slc2a1	2.25638	2.99568e-05	0.0136218
Stk38l	2.26221	0.00059422	0.0393995
Fgfr3	2.27944	0.000732594	0.043537
Helz2	2.29665	0.000721867	0.0433583
Zdhhc18	2.30662	0.000821469	0.0458992
Msi2	2.32767	0.00103377	0.0484545
Stx11	2.34413	0.000293285	0.0296773
Nav2	2.38212	9.88819e-05	0.018396
Trappc6a	2.42675	0.00115363	0.049948
Tpi1	2.42894	7.93454e-05	0.0175695
Gbe1	2.4342	4.56372e-05	0.0155332
Hsh2d	2.46825	0.000853874	0.0460534
Gm10432	2.51829	0.000233203	0.0270035
Slc16a3	2.52101	0.000303297	0.0304164
Pfkl	2.55629	7.63359e-06	0.010978
Col27a1	2.55811	0.00103325	0.0484545
Synpo2	2.56042	0.000345194	0.0319236
Rn7s1	2.57142	0.000417197	0.0337119
Slc25a42	2.59	7.01954e-05	0.016662
Zmynd15	2.5977	0.000345351	0.0319236
3000002C10Rik	2.59849	0.000245	0.0277964
Pgm1	2.63772	1.52277e-05	0.0136218
Il1f9	2.64564	0.00116065	0.049948
Ppp1r13l	2.68075	0.0010426	0.0484545
Eno1	2.69617	0.000133022	0.0213444
Pdk1	2.6977	0.000452657	0.0353072
Nr4a3	2.71272	0.000427737	0.0340734
Grhpr	2.71822	7.1205e-05	0.016662
Gm7336	2.75414	0.000232566	0.0270035
Mif	2.77492	0.00055968	0.0388787
Clu	2.78888	0.000189051	0.0242406
Lif	2.79031	0.000187548	0.0242406
Spred3	2.81046	5.22747e-05	0.015952
Eno1b	2.81737	5.07063e-05	0.015952
Rgs11	2.82366	0.000599833	0.0393995
Fam162a	2.84393	0.00020903	0.0258003
Eno2	2.8909	2.644e-05	0.0136218
Fam227a	2.89889	0.000155022	0.0226131
Mtmr7	2.90845	0.000368051	0.0328091
Bcl2l14	2.9989	0.000262527	0.0282248
Gys1	3.00467	1.20709e-06	0.00677904
Ero1l	3.01075	6.52779e-05	0.016662
Ndrg4	3.01445	0.000671308	0.0423603
Pgk1	3.01622	0.00013108	0.0213376
Osbpl3	3.06845	5.48667e-06	0.0103545
Radil	3.0917	0.000310595	0.0308726
Rnf152	3.1842	4.51624e-05	0.0155332
Gm4735	3.2496	0.000555181	0.0388787
Hdac11	3.26317	0.000189047	0.0242406
Ctsk	3.26419	0.00104366	0.0484545
Lrp8	3.27064	7.81911e-06	0.010978
Ndrg1	3.33889	9.81971e-05	0.018396
Ebf1	3.37344	0.000952604	0.0473175
Itgb8	3.44701	0.000378497	0.0329173
Pdgfrb	3.48612	6.62835e-05	0.016662
Ankrd37	3.55105	0.000717215	0.0433105
Pla2g4f	3.59882	4.52063e-05	0.0155332
Gm5177	3.62712	0.000983996	0.0478452
Gm44639	3.6551	0.000361752	0.0325056
F11r	3.80613	2.573e-06	0.00963333
Gm44860	3.82727	0.000408059	0.0333099
Ak4	3.86948	3.07266e-05	0.0136218
2310043L19Rik	3.92589	0.000390072	0.0329173
Mt2	3.94042	8.94661e-05	0.018396
Gm48181	3.94312	0.0006869	0.0428626
Cryaa	3.95989	0.00054431	0.0385416
Mirt2	3.96431	9.1326e-05	0.018396
Ptpn14	4.08232	0.000105265	0.0187673
Msantd3	4.1288	0.000753769	0.0440955
Havcr1	4.14785	0.00112335	0.0497699
Rn7sk	4.15833	0.000351947	0.0321388
Gm28042	4.15855	0.000996695	0.0480467
Kcnh3	4.28562	3.70547e-06	0.0103545
Gm16754	4.43564	0.00114421	0.049948
Gnaz	4.56505	0.000440012	0.0345609
B630019A10Rik	4.62805	0.000785546	0.0454807
Fxyd2	4.64843	5.53125e-06	0.0103545
Robo1	4.69455	0.000289778	0.029589
Gm17374	4.75562	0.000404661	0.0333099
P4ha2	4.9652	0.000409256	0.0333099
Gm37144	5.29151	0.000427284	0.0340734
Cabp1	5.4079	2.81113e-05	0.0136218
Dixdc1	5.4894	0.000584385	0.0392523
Nrbp2	5.50627	0.00110391	0.0496531
Ndrg2	5.62124	0.000145152	0.0220317
Egln3	5.95052	1.65102e-05	0.0136218
Bcan	6.19458	0.00115621	0.049948
Myo18b	6.59811	0.000941846	0.0473175
Hspa1a	6.70829	1.7411e-05	0.0136218
Hspa1b	8.01791	1.59548e-05	0.0136218
Mgarp	8.05084	2.11895e-05	0.0136218
Nos2	9.43451	7.02014e-05	0.016662
Adig	9.57782	3.6886e-05	0.0142863
Gm23492	10.3509	0.000341452	0.0319236

## Sheet: B
Gene	logFC	PValue	FDR
Rsc1a1	-11.4804	5.44072e-05	0.0173014
Abca9	-5.55404	1.5594e-08	0.000175152
Cd209c	-5.54106	0.00016561	0.0242957
Mgl2	-5.05311	0.000676555	0.0407431
Gpr34	-4.69685	0.000131503	0.0224989
Cfh	-4.39661	0.000606912	0.0382968
Klrb1a	-4.37067	0.000320413	0.0314521
Retnlg	-4.36981	0.000363134	0.031787
Clec10a	-4.29599	0.000160159	0.0242957
Il1rl1	-4.29587	0.00053981	0.0369704
Adgre4	-4.29071	1.20781e-05	0.0113051
Fcrls	-4.114	4.02812e-05	0.0168957
Siglecf	-4.07504	2.3347e-05	0.0166224
Apoe	-4.05627	0.000373565	0.031787
Ighm	-3.91553	0.000500628	0.0365984
Egr1	-3.84996	6.16148e-05	0.0173014
C1qa	-3.82501	0.000353209	0.031738
Slc9a9	-3.775	0.000176242	0.0244215
Susd4	-3.75946	0.000945244	0.0474292
Lifr	-3.7338	0.000174263	0.0244215
Ptpn22	-3.60689	4.6904e-06	0.00833201
Gm8113	-3.51745	0.00067192	0.0407431
Trf	-3.48022	7.62372e-05	0.0179399
Clec4b1	-3.44183	5.36545e-05	0.0173014
Plxdc2	-3.42632	3.29338e-05	0.0168957
Pilrb1	-3.41696	1.18029e-05	0.0113051
Kmo	-3.39214	0.000246053	0.0285122
Rnase6	-3.24855	0.000344144	0.0314521
Qpct	-3.20989	0.000708986	0.0416516
Msh5	-3.1925	0.000716231	0.0416824
Hcar2	-3.16825	0.000530941	0.0365984
Ggt5	-3.14729	0.000471218	0.0357617
I830077J02Rik	-3.12376	0.000111456	0.0208646
Cfp	-3.09177	4.06146e-05	0.0168957
Ccl3	-3.07438	0.000121503	0.0216623
Zfp658	-3.07181	0.000203337	0.0259532
Csf3r	-3.00877	0.000334711	0.0314521
Dpep2	-2.98964	2.90929e-05	0.0168957
C1qc	-2.93907	0.000711994	0.0416516
Selenop	-2.91462	0.000648664	0.0400319
Mndal	-2.85876	0.000446085	0.0346845
Pilra	-2.84126	1.83632e-05	0.0158658
Cass4	-2.82166	0.000170884	0.0242957
Cyp27a1	-2.7934	3.81575e-06	0.00833201
Nlrp3	-2.78685	0.000593249	0.0380764
2410002F23Rik	-2.76156	3.96258e-05	0.0168957
Susd1	-2.75608	0.0007665	0.0438612
Trpm2	-2.72751	4.17034e-06	0.00833201
Cd33	-2.72479	4.55391e-05	0.0173014
Gm9625	-2.71308	3.6224e-05	0.0168957
Iqgap2	-2.70659	0.000327249	0.0314521
Lilra5	-2.69281	0.000601454	0.0381669
Plbd1	-2.69122	6.46577e-05	0.0176663
Tnf	-2.67623	0.000561661	0.0375929
Pilrb2	-2.67135	0.000828546	0.0453962
Fcgr3	-2.66863	0.000399675	0.033253
Rgs18	-2.65867	0.000849595	0.0460998
Tmem273	-2.63771	0.000233909	0.0277302
Man2b1	-2.57791	2.15747e-05	0.0166224
Jaml	-2.57279	0.00033269	0.0314521
Tm6sf1	-2.56651	0.000143564	0.0227619
Igsf6	-2.54578	0.000340052	0.0314521
F730016J06Rik	-2.53368	0.000526849	0.0365984
Klhl6	-2.52146	0.000512063	0.0365984
Klrb1b	-2.46558	0.000666103	0.0407431
Cyp4f18	-2.46233	0.000329629	0.0314521
Tcp11l2	-2.46195	5.20136e-05	0.0173014
Lpcat2	-2.46116	2.36786e-05	0.0166224
Spata13	-2.45698	7.07784e-05	0.0176663
Tmem71	-2.4538	4.99595e-05	0.0173014
Slco2b1	-2.45326	5.55082e-05	0.0173014
Rhoh	-2.44078	9.9809e-05	0.0200188
Ipcef1	-2.42962	0.000164697	0.0242957
F5	-2.4223	0.00102305	0.0494222
Ctse	-2.38494	6.99466e-05	0.0176663
Ccrl2	-2.37645	0.000819451	0.0453403
Itgb7	-2.37453	0.000481699	0.0360696
Lbr	-2.34789	6.40086e-06	0.00833201
Ptpro	-2.32699	0.000230478	0.0277302
Acap1	-2.30084	0.00092923	0.0473081
Il1rl2	-2.29778	0.000453937	0.0346845
Rflnb	-2.29707	7.37882e-05	0.0179399
Adgre1	-2.25043	4.34734e-05	0.0173014
Zdhhc14	-2.21137	5.81777e-05	0.0173014
Tbxas1	-2.20352	0.000446466	0.0346845
Ccpg1	-2.19524	8.46522e-05	0.0179399
Fcgrt	-2.19169	0.000118959	0.0215507
Fcgr2b	-2.17368	0.000102782	0.0202535
Arhgap19	-2.14972	0.000333893	0.0314521
Ppfia4	-2.09685	0.000169416	0.0242957
Clec12a	-2.08703	0.00102835	0.0494222
Sla	-2.08516	0.000524388	0.0365984
Arhgap6	-2.08377	9.57196e-05	0.0195477
Pak1	-2.07661	0.000945882	0.0474292
Hexb	-2.07564	8.16984e-05	0.0179399
P2ry6	-2.07039	0.000930831	0.0473081
Gm2a	-2.06671	0.000180169	0.0244215
Gmfg	-2.05974	0.00104283	0.0494222
Fh1	-2.05503	7.04285e-05	0.0176663
Ier2	-2.03509	0.000142841	0.0227619
Gna15	-2.02839	0.000285452	0.0302471
Tmem154	-2.01001	0.000276188	0.0301128
Mef2c	-2.00112	0.000526759	0.0365984
Ctsf	-2.0011	0.000276166	0.0301128
Cd52	-1.98887	0.00030933	0.0314521
Ifngr1	-1.97613	3.17967e-05	0.0168957
Gabbr1	-1.95302	0.000186747	0.024677
Sesn1	-1.94991	0.000512743	0.0365984
Dpy19l1	-1.90589	0.000234542	0.0277302
Tent5a	-1.90346	0.00105193	0.0494278
Clec4a3	-1.89684	0.001034	0.0494222
Hhex	-1.85988	0.000199073	0.0257011
Vrk1	-1.8432	0.000183234	0.024501
Ints6l	-1.83869	0.000108044	0.0205687
Arhgef18	-1.7997	0.000572328	0.0375929
Ptpn18	-1.78449	8.1897e-05	0.0179399
Cd164	-1.77696	6.63162e-05	0.0176663
Itgal	-1.77233	0.00102009	0.0494222
Rgs2	-1.76603	8.29361e-05	0.0179399
Ssh2	-1.75489	0.000340222	0.0314521
Atf3	-1.73215	0.000293356	0.0307689
Dipk1a	-1.71956	5.24912e-05	0.0173014
Rnasel	-1.71788	0.00105532	0.0494278
Gm15459	-1.68276	0.000332004	0.0314521
Rbfa	-1.67321	0.000705571	0.0416516
Tep1	-1.67201	0.000890103	0.047103
Hivep2	-1.66679	0.000486091	0.0361575
Slc4a7	-1.6476	0.000404977	0.0334401
Tlr2	-1.6259	0.000944827	0.0474292
Dip2c	-1.62395	0.00062714	0.0393522
Tubgcp5	-1.6172	0.000564613	0.0375929
Pdk3	-1.59092	0.00057942	0.0376509
Smpdl3a	-1.57532	0.000224436	0.0277018
Slc7a7	-1.57104	0.000646123	0.0400319
Glb1	-1.57029	0.000570127	0.0375929
Prkd3	-1.56767	0.000246232	0.0285122
Abcd2	-1.54811	0.000991354	0.0490524
Phactr2	-1.51134	0.000284486	0.0302471
Tomm7	-1.50836	0.000313946	0.0314521
Txndc16	-1.44663	0.000371652	0.031787
Tgs1	-1.43071	0.00101091	0.0494222
Zfp90	-1.42642	0.000452618	0.0346845
Mapk14	-1.4247	0.000410056	0.0334401
Egr2	-1.41358	0.000902101	0.047103
Mrpl33	-1.37773	0.000905828	0.047103
Fuca1	-1.36218	0.00102742	0.0494222
Rnf13	-1.2788	0.000387486	0.0327236
Vps13b	-1.23179	0.00079185	0.0449195
Rnf145	-1.1771	0.000806582	0.0453323
Ccdc91	1.22922	0.00105794	0.0494278
Ralgapa2	1.32816	0.00053112	0.0365984
Cycs	1.34794	0.000826319	0.0453962
Bahd1	1.34909	0.000753023	0.0435977
Mrpl58	1.36196	0.000419607	0.0336645
Sdc4	1.40975	0.000807199	0.0453323
Msh2	1.43243	0.000687506	0.0410748
Thap4	1.44183	0.000480942	0.0360696
Dexi	1.44382	0.00090544	0.047103
Pla2g12a	1.45141	0.00043969	0.0346845
Pgm1	1.4576	0.00104247	0.0494222
Syt11	1.48594	0.000451224	0.0346845
Fbxl19	1.50837	0.000273252	0.0301128
Rad9a	1.52934	0.000878497	0.0470775
Acot8	1.5611	0.000896317	0.047103
Jpt1	1.57306	0.000711418	0.0416516
Mief2	1.57425	0.000410855	0.0334401
Car13	1.57759	0.000393667	0.0329975
Cep170b	1.60671	0.000314711	0.0314521
Dynll2	1.61452	0.000265413	0.0301123
Gm36976	1.62419	0.000359433	0.031787
Ykt6	1.74744	0.000847245	0.0460998
Rbm14	1.74909	0.000132205	0.0224989
Cd63	1.75981	0.00106055	0.0494278
Pvr	1.76175	5.47917e-05	0.0173014
Spsb1	1.81057	0.000519788	0.0365984
Tmem63b	1.82033	9.35012e-05	0.0194482
Slc4a3	1.8431	0.000890642	0.047103
Itga5	1.88329	0.000139276	0.0227619
Il15ra	1.90281	0.000168901	0.0242957
Ass1	1.92171	0.000222551	0.0277018
Cox18	1.92565	0.000817805	0.0453403
Dao	1.94625	0.000521625	0.0365984
Zfp691	1.95884	0.000815359	0.0453403
Gm12976	1.96149	0.000295855	0.0307689
Tsfm	2.00518	0.000260478	0.029854
Atp2b4	2.00684	0.000141735	0.0227619
Nans	2.01308	0.000919168	0.0473081
Serpinb9b	2.05849	0.000767938	0.0438612
Dnajb2	2.08919	2.82115e-05	0.0168957
Agrn	2.10246	0.000962989	0.0478597
Ikzf4	2.1561	0.00055426	0.0375027
Tspo	2.18192	6.15013e-05	0.0173014
Cd200	2.18446	0.000216403	0.0273105
Tulp3	2.21031	0.000107768	0.0205687
Lrp8	2.2335	0.000124131	0.021785
Nav2	2.25556	0.000143883	0.0227619
3000002C10Rik	2.26667	0.000600365	0.0381669
Selenom	2.3183	0.00076929	0.0438612
Serpine2	2.32437	0.000880188	0.0470775
Clu	2.35749	0.000568008	0.0375929
Olfr873	2.38631	0.000956527	0.0477498
Gm10432	2.44959	0.000278185	0.0301128
Bcl2l14	2.58486	0.000678326	0.0407431
1110032F04Rik	2.58789	0.000872642	0.0470775
Pcx	2.69172	0.000668079	0.0407431
Hdac11	2.69285	0.000647591	0.0400319
Olfr671	2.70757	0.000530199	0.0365984
Fam89a	2.73851	0.000921955	0.0473081
Slc25a42	2.83125	3.64873e-05	0.0168957
Radil	2.84873	0.00051907	0.0365984
Synpo2	2.90987	0.000147595	0.0230247
Rnf152	2.91014	8.40204e-05	0.0179399
Il6	3.03617	0.000180465	0.0244215
mt-Nd6	3.05667	0.000233385	0.0277302
Gm37422	3.12686	0.000341753	0.0314521
Osbpl3	3.15798	4.41053e-06	0.00833201
Lif	3.16461	7.90505e-05	0.0179399
Ccnd2	3.23499	0.000115167	0.0212057
Asap3	3.27001	0.000579914	0.0376509
Zfand4	3.27184	0.000543342	0.0369867
Fgfr3	3.28782	6.12508e-05	0.0173014
Ebf1	3.33624	0.00100185	0.0493541
Ptpn14	3.35315	0.000370707	0.031787
Fxyd2	3.5678	3.47895e-05	0.0168957
Egln3	3.63061	0.000346412	0.0314521
F11r	3.64235	3.52295e-06	0.00833201
2310043L19Rik	3.66206	0.000589296	0.0380401
Pla2g4f	3.87708	2.74199e-05	0.0168957
9430064I24Rik	3.90202	0.000361761	0.031787
Kcnh3	3.98907	6.11251e-06	0.00833201
Itgb8	3.99167	0.000154303	0.0237416
Il23a	4.11252	0.000930262	0.0473081
Marco	4.12492	0.000189563	0.0247578
Cryaa	4.21004	0.000371622	0.031787
Gm17374	4.88898	0.000347228	0.0314521
Gsta3	5.28343	0.000422749	0.033676
Mgarp	5.30264	0.000278822	0.0301128
Gm43541	6.47868	0.00103821	0.0494222
Cabp1	6.61508	6.67629e-06	0.00833201
Myo18b	7.6051	0.000415898	0.0336069
Adig	11.2462	1.14613e-05	0.0113051
