# Supplementary material for: Transcriptional Profiling of Leishmania infantum Infected Dendritic Cells: Insights into the Role of Immunometabolism in Host-Parasite Interaction
Source: Microorganisms. 2022 Jun 22;10(7):1271. doi: 10.3390/microorganisms10071271 (PMC9322131; doi:10.3390/microorganisms10071271)
Supplement: Supplementary file 1 [file microorganisms-10-01271-s001.zip › microorganisms-1767867-supplementary/File S2.xlsx]

## Sheet: A
ID	Description	GeneRatio	BgRatio	pvalue	p.adjust	qvalue	geneID	Count
GO:0006090	pyruvate metabolic process	10/133	114/21210	2.61525e-09	6.72643e-06	5.38467e-06	Pfkl/Eno2/Eno1b/Tpi1/Pgk1/Aldoa/Nr4a3/Pdk1/Mif/Pkm	10
GO:0046434	organophosphate catabolic process	12/133	205/21210	6.63758e-09	8.53593e-06	6.83321e-06	Pfkl/Eno2/Pla2g4f/Eno1b/Tpi1/Pgk1/Aldoa/Mtmr7/Mif/Gm28042/Pkm/Inpp5j	12
GO:0006165	nucleoside diphosphate phosphorylation	9/133	99/21210	1.22609e-08	9.4112e-06	7.53389e-06	Pfkl/Eno2/Ak4/Eno1b/Tpi1/Pgk1/Aldoa/Mif/Pkm	9
GO:0046939	nucleotide phosphorylation	9/133	101/21210	1.46364e-08	9.4112e-06	7.53389e-06	Pfkl/Eno2/Ak4/Eno1b/Tpi1/Pgk1/Aldoa/Mif/Pkm	9
GO:0072522	purine-containing compound biosynthetic process	12/133	243/21210	4.40076e-08	2.26375e-05	1.81219e-05	Pfkl/Eno2/Ak4/Eno1b/Nos2/Mthfd1l/Tpi1/Pgk1/Aldoa/Pdk1/Mif/Pkm	12
GO:0009132	nucleoside diphosphate metabolic process	9/133	117/21210	5.32027e-08	2.28062e-05	1.82569e-05	Pfkl/Eno2/Ak4/Eno1b/Tpi1/Pgk1/Aldoa/Mif/Pkm	9
GO:0006096	glycolytic process	8/133	86/21210	6.80477e-08	2.39668e-05	1.9186e-05	Pfkl/Eno2/Eno1b/Tpi1/Pgk1/Aldoa/Mif/Pkm	8
GO:0006757	ATP generation from ADP	8/133	87/21210	7.45467e-08	2.39668e-05	1.9186e-05	Pfkl/Eno2/Eno1b/Tpi1/Pgk1/Aldoa/Mif/Pkm	8
GO:0042866	pyruvate biosynthetic process	8/133	90/21210	9.73471e-08	2.78196e-05	2.22703e-05	Pfkl/Eno2/Eno1b/Tpi1/Pgk1/Aldoa/Mif/Pkm	8
GO:0046031	ADP metabolic process	8/133	94/21210	1.36893e-07	3.2682e-05	2.61627e-05	Pfkl/Eno2/Eno1b/Tpi1/Pgk1/Aldoa/Mif/Pkm	8
GO:0006091	generation of precursor metabolites and energy	14/133	384/21210	1.39775e-07	3.2682e-05	2.61627e-05	Gys1/Pfkl/Eno2/Pgm2/Ak4/Gbe1/Eno1b/Tpi1/Pgk1/Aldoa/Nr4a3/Mif/Cycs/Pkm	14
GO:0006754	ATP biosynthetic process	9/133	133/21210	1.61123e-07	3.4534e-05	2.76453e-05	Pfkl/Eno2/Ak4/Eno1b/Tpi1/Pgk1/Aldoa/Mif/Pkm	9
GO:0009135	purine nucleoside diphosphate metabolic process	8/133	99/21210	2.05092e-07	3.76784e-05	3.01625e-05	Pfkl/Eno2/Eno1b/Tpi1/Pgk1/Aldoa/Mif/Pkm	8
GO:0009179	purine ribonucleoside diphosphate metabolic process	8/133	99/21210	2.05092e-07	3.76784e-05	3.01625e-05	Pfkl/Eno2/Eno1b/Tpi1/Pgk1/Aldoa/Mif/Pkm	8
GO:0016052	carbohydrate catabolic process	9/133	141/21210	2.65533e-07	4.11058e-05	3.29062e-05	Pfkl/Eno2/Pgm2/Eno1b/Tpi1/Pgk1/Aldoa/Mif/Pkm	9
GO:0009185	ribonucleoside diphosphate metabolic process	8/133	103/21210	2.78921e-07	4.11058e-05	3.29062e-05	Pfkl/Eno2/Eno1b/Tpi1/Pgk1/Aldoa/Mif/Pkm	8
GO:0019359	nicotinamide nucleotide biosynthetic process	8/133	103/21210	2.78921e-07	4.11058e-05	3.29062e-05	Pfkl/Eno2/Eno1b/Tpi1/Pgk1/Aldoa/Mif/Pkm	8
GO:0009206	purine ribonucleoside triphosphate biosynthetic process	9/133	143/21210	2.99372e-07	4.11058e-05	3.29062e-05	Pfkl/Eno2/Ak4/Eno1b/Tpi1/Pgk1/Aldoa/Mif/Pkm	9
GO:0009145	purine nucleoside triphosphate biosynthetic process	9/133	144/21210	3.17652e-07	4.11058e-05	3.29062e-05	Pfkl/Eno2/Ak4/Eno1b/Tpi1/Pgk1/Aldoa/Mif/Pkm	9
GO:0006164	purine nucleotide biosynthetic process	11/133	238/21210	3.19641e-07	4.11058e-05	3.29062e-05	Pfkl/Eno2/Ak4/Eno1b/Nos2/Tpi1/Pgk1/Aldoa/Pdk1/Mif/Pkm	11
GO:0019363	pyridine nucleotide biosynthetic process	8/133	106/21210	3.48267e-07	4.17529e-05	3.34242e-05	Pfkl/Eno2/Eno1b/Tpi1/Pgk1/Aldoa/Mif/Pkm	8
GO:0009201	ribonucleoside triphosphate biosynthetic process	9/133	146/21210	3.5714e-07	4.17529e-05	3.34242e-05	Pfkl/Eno2/Ak4/Eno1b/Tpi1/Pgk1/Aldoa/Mif/Pkm	9
GO:0009108	coenzyme biosynthetic process	10/133	192/21210	3.76121e-07	4.20602e-05	3.36702e-05	Pfkl/Eno2/Eno1b/Mthfd1l/Tpi1/Pgk1/Aldoa/Pdk1/Mif/Pkm	10
GO:0046394	carboxylic acid biosynthetic process	13/133	359/21210	4.32568e-07	4.41353e-05	3.53313e-05	Pfkl/Eno2/Pla2g4f/Eno1b/Mthfd1l/Tpi1/Pgk1/Atp2b4/Aldoa/Ass1/Mif/Scd2/Pkm	13
GO:0046034	ATP metabolic process	11/133	246/21210	4.44197e-07	4.41353e-05	3.53313e-05	Pfkl/Eno2/Ak4/Eno1b/Tpi1/Tspo/Pgk1/Aldoa/Mif/Cycs/Pkm	11
GO:0016053	organic acid biosynthetic process	13/133	360/21210	4.46404e-07	4.41353e-05	3.53313e-05	Pfkl/Eno2/Pla2g4f/Eno1b/Mthfd1l/Tpi1/Pgk1/Atp2b4/Aldoa/Ass1/Mif/Scd2/Pkm	13
GO:0072525	pyridine-containing compound biosynthetic process	8/133	110/21210	4.63318e-07	4.41353e-05	3.53313e-05	Pfkl/Eno2/Eno1b/Tpi1/Pgk1/Aldoa/Mif/Pkm	8
GO:0072521	purine-containing compound metabolic process	15/133	492/21210	4.84712e-07	4.44287e-05	3.55662e-05	Pfkl/Eno2/Ak4/Eno1b/Nos2/Mthfd1l/Tpi1/Tspo/Pgk1/Aldoa/Pdk1/Rora/Mif/Cycs/Pkm	15
GO:0051188	cofactor biosynthetic process	11/133	249/21210	5.00946e-07	4.44287e-05	3.55662e-05	Pfkl/Eno2/Eno1b/Mthfd1l/Tpi1/Pgk1/Aldoa/Pdk1/Mif/Slc7a11/Pkm	11
GO:0009127	purine nucleoside monophosphate biosynthetic process	9/133	154/21210	5.6083e-07	4.65308e-05	3.7249e-05	Pfkl/Eno2/Ak4/Eno1b/Tpi1/Pgk1/Aldoa/Mif/Pkm	9
GO:0009168	purine ribonucleoside monophosphate biosynthetic process	9/133	154/21210	5.6083e-07	4.65308e-05	3.7249e-05	Pfkl/Eno2/Ak4/Eno1b/Tpi1/Pgk1/Aldoa/Mif/Pkm	9
GO:0009142	nucleoside triphosphate biosynthetic process	9/133	156/21210	6.25235e-07	5.02532e-05	4.02289e-05	Pfkl/Eno2/Ak4/Eno1b/Tpi1/Pgk1/Aldoa/Mif/Pkm	9
GO:0009156	ribonucleoside monophosphate biosynthetic process	9/133	158/21210	6.95949e-07	5.32179e-05	4.26022e-05	Pfkl/Eno2/Ak4/Eno1b/Tpi1/Pgk1/Aldoa/Mif/Pkm	9
GO:0019471	4-hydroxyproline metabolic process	4/133	12/21210	7.03503e-07	5.32179e-05	4.26022e-05	Egln3/Ero1l/Egln1/P4ha2	4
GO:0006163	purine nucleotide metabolic process	14/133	446/21210	8.46591e-07	6.22124e-05	4.98025e-05	Pfkl/Eno2/Ak4/Eno1b/Nos2/Tpi1/Tspo/Pgk1/Aldoa/Pdk1/Rora/Mif/Cycs/Pkm	14
GO:0009124	nucleoside monophosphate biosynthetic process	9/133	164/21210	9.51238e-07	6.79607e-05	5.44041e-05	Pfkl/Eno2/Ak4/Eno1b/Tpi1/Pgk1/Aldoa/Mif/Pkm	9
GO:0009167	purine ribonucleoside monophosphate metabolic process	11/133	271/21210	1.15265e-06	7.80164e-05	6.2454e-05	Pfkl/Eno2/Ak4/Eno1b/Tpi1/Tspo/Pgk1/Aldoa/Mif/Cycs/Pkm	11
GO:0009205	purine ribonucleoside triphosphate metabolic process	11/133	271/21210	1.15265e-06	7.80164e-05	6.2454e-05	Pfkl/Eno2/Ak4/Eno1b/Tpi1/Tspo/Pgk1/Aldoa/Mif/Cycs/Pkm	11
GO:0009126	purine nucleoside monophosphate metabolic process	11/133	272/21210	1.19489e-06	7.88016e-05	6.30826e-05	Pfkl/Eno2/Ak4/Eno1b/Tpi1/Tspo/Pgk1/Aldoa/Mif/Cycs/Pkm	11
GO:0009152	purine ribonucleotide biosynthetic process	10/133	219/21210	1.25244e-06	8.05322e-05	6.44679e-05	Pfkl/Eno2/Ak4/Eno1b/Tpi1/Pgk1/Aldoa/Pdk1/Mif/Pkm	10
GO:0009161	ribonucleoside monophosphate metabolic process	11/133	275/21210	1.3299e-06	8.14405e-05	6.51951e-05	Pfkl/Eno2/Ak4/Eno1b/Tpi1/Tspo/Pgk1/Aldoa/Mif/Cycs/Pkm	11
GO:0009199	ribonucleoside triphosphate metabolic process	11/133	275/21210	1.3299e-06	8.14405e-05	6.51951e-05	Pfkl/Eno2/Ak4/Eno1b/Tpi1/Tspo/Pgk1/Aldoa/Mif/Cycs/Pkm	11
GO:0009144	purine nucleoside triphosphate metabolic process	11/133	279/21210	1.5307e-06	9.15571e-05	7.32937e-05	Pfkl/Eno2/Ak4/Eno1b/Tpi1/Tspo/Pgk1/Aldoa/Mif/Cycs/Pkm	11
GO:0009260	ribonucleotide biosynthetic process	10/133	228/21210	1.80155e-06	0.000101551	8.12939e-05	Pfkl/Eno2/Ak4/Eno1b/Tpi1/Pgk1/Aldoa/Pdk1/Mif/Pkm	10
GO:0009123	nucleoside monophosphate metabolic process	11/133	284/21210	1.81886e-06	0.000101551	8.12939e-05	Pfkl/Eno2/Ak4/Eno1b/Tpi1/Tspo/Pgk1/Aldoa/Mif/Cycs/Pkm	11
GO:0009165	nucleotide biosynthetic process	11/133	284/21210	1.81886e-06	0.000101551	8.12939e-05	Pfkl/Eno2/Ak4/Eno1b/Nos2/Tpi1/Pgk1/Aldoa/Pdk1/Mif/Pkm	11
GO:0009166	nucleotide catabolic process	8/133	132/21210	1.85571e-06	0.000101551	8.12939e-05	Pfkl/Eno2/Eno1b/Tpi1/Pgk1/Aldoa/Mif/Pkm	8
GO:1901293	nucleoside phosphate biosynthetic process	11/133	290/21210	2.22674e-06	0.000119316	9.55155e-05	Pfkl/Eno2/Ak4/Eno1b/Nos2/Tpi1/Pgk1/Aldoa/Pdk1/Mif/Pkm	11
GO:0046390	ribose phosphate biosynthetic process	10/133	235/21210	2.36344e-06	0.000124056	9.931e-05	Pfkl/Eno2/Ak4/Eno1b/Tpi1/Pgk1/Aldoa/Pdk1/Mif/Pkm	10
GO:0009150	purine ribonucleotide metabolic process	13/133	421/21210	2.55327e-06	0.00013134	0.000105141	Pfkl/Eno2/Ak4/Eno1b/Tpi1/Tspo/Pgk1/Aldoa/Pdk1/Rora/Mif/Cycs/Pkm	13
GO:0009141	nucleoside triphosphate metabolic process	11/133	295/21210	2.62587e-06	0.000132426	0.00010601	Pfkl/Eno2/Ak4/Eno1b/Tpi1/Tspo/Pgk1/Aldoa/Mif/Cycs/Pkm	11
GO:0009259	ribonucleotide metabolic process	13/133	431/21210	3.30013e-06	0.00016323	0.000130669	Pfkl/Eno2/Ak4/Eno1b/Tpi1/Tspo/Pgk1/Aldoa/Pdk1/Rora/Mif/Cycs/Pkm	13
GO:1901292	nucleoside phosphate catabolic process	8/133	143/21210	3.38028e-06	0.000164039	0.000131317	Pfkl/Eno2/Eno1b/Tpi1/Pgk1/Aldoa/Mif/Pkm	8
GO:1901605	alpha-amino acid metabolic process	9/133	198/21210	4.50671e-06	0.000214653	0.000171835	Egln3/Nos2/Ero1l/Atp2b4/Egln1/Dao/Ass1/P4ha2/Slc7a11	9
GO:0019693	ribose phosphate metabolic process	13/133	448/21210	5.02189e-06	0.000234842	0.000187997	Pfkl/Eno2/Ak4/Eno1b/Tpi1/Tspo/Pgk1/Aldoa/Pdk1/Rora/Mif/Cycs/Pkm	13
GO:0072330	monocarboxylic acid biosynthetic process	10/133	260/21210	5.80057e-06	0.000266412	0.000213269	Pfkl/Eno2/Pla2g4f/Eno1b/Tpi1/Pgk1/Aldoa/Mif/Scd2/Pkm	10
GO:0001666	response to hypoxia	9/133	205/21210	5.97636e-06	0.00026967	0.000215877	Ak4/Mgarp/Nos2/Pgk1/Egln1/Fam162a/Pdk1/Rora/Cryaa	9
GO:0046496	nicotinamide nucleotide metabolic process	8/133	156/21210	6.4424e-06	0.000285687	0.000228699	Pfkl/Eno2/Eno1b/Tpi1/Pgk1/Aldoa/Mif/Pkm	8
GO:0019362	pyridine nucleotide metabolic process	8/133	158/21210	7.07591e-06	0.000308462	0.000246931	Pfkl/Eno2/Eno1b/Tpi1/Pgk1/Aldoa/Mif/Pkm	8
GO:0006809	nitric oxide biosynthetic process	6/133	76/21210	8.28118e-06	0.000354987	0.000284175	Nos2/Tspo/Atp2b4/Clu/Ass1/Rora	6
GO:0072524	pyridine-containing compound metabolic process	8/133	163/21210	8.89414e-06	0.000375012	0.000300206	Pfkl/Eno2/Eno1b/Tpi1/Pgk1/Aldoa/Mif/Pkm	8
GO:0034404	nucleobase-containing small molecule biosynthetic process	8/133	167/21210	1.06192e-05	0.000440525	0.000352651	Pfkl/Eno2/Eno1b/Tpi1/Pgk1/Aldoa/Mif/Pkm	8
GO:0046209	nitric oxide metabolic process	6/133	80/21210	1.1152e-05	0.000455285	0.000364467	Nos2/Tspo/Atp2b4/Clu/Ass1/Rora	6
GO:2001057	reactive nitrogen species metabolic process	6/133	84/21210	1.47794e-05	0.000590585	0.000472777	Nos2/Tspo/Atp2b4/Clu/Ass1/Rora	6
GO:0006733	oxidoreduction coenzyme metabolic process	8/133	175/21210	1.49254e-05	0.000590585	0.000472777	Pfkl/Eno2/Eno1b/Tpi1/Pgk1/Aldoa/Mif/Pkm	8
GO:0036293	response to decreased oxygen levels	9/133	231/21210	1.55805e-05	0.000607169	0.000486053	Ak4/Mgarp/Nos2/Pgk1/Egln1/Fam162a/Pdk1/Rora/Cryaa	9
GO:0061077	chaperone-mediated protein folding	5/133	53/21210	2.0263e-05	0.000777857	0.000622693	Hspa1b/Hspa1a/Ero1l/Dnajb2/Clu	5
GO:0007263	nitric oxide mediated signal transduction	4/133	27/21210	2.31866e-05	0.000877	0.000702059	Nos2/Mt2/Atp2b4/Mt1	4
GO:0071456	cellular response to hypoxia	6/133	96/21210	3.16996e-05	0.00118162	0.000945911	Ak4/Mgarp/Pgk1/Fam162a/Pdk1/Rora	6
GO:0019511	peptidyl-proline hydroxylation	3/133	11/21210	3.83376e-05	0.00140863	0.00112764	Egln3/Egln1/P4ha2	3
GO:0006732	coenzyme metabolic process	10/133	330/21210	4.51583e-05	0.00163588	0.00130956	Pfkl/Eno2/Eno1b/Mthfd1l/Tpi1/Pgk1/Aldoa/Pdk1/Mif/Pkm	10
GO:0006520	cellular amino acid metabolic process	9/133	266/21210	4.71229e-05	0.00168333	0.00134755	Egln3/Nos2/Ero1l/Atp2b4/Egln1/Dao/Ass1/P4ha2/Slc7a11	9
GO:0042136	neurotransmitter biosynthetic process	6/133	104/21210	4.98064e-05	0.00175482	0.00140478	Nos2/Tspo/Atp2b4/Clu/Ass1/Rora	6
GO:0009064	glutamine family amino acid metabolic process	5/133	66/21210	5.91227e-05	0.00205491	0.00164501	Nos2/Atp2b4/Dao/Ass1/Slc7a11	5
GO:2000106	regulation of leukocyte apoptotic process	6/133	108/21210	6.15396e-05	0.0021104	0.00168942	Jak3/Ceacam1/Nr4a3/Mif/Hsh2d/Slc7a11	6
GO:1900542	regulation of purine nucleotide metabolic process	6/133	109/21210	6.47925e-05	0.00219272	0.00175532	Ak4/Nos2/Tspo/Pgk1/Pdk1/Mif	6
GO:0070482	response to oxygen levels	9/133	282/21210	7.38662e-05	0.00246732	0.00197515	Ak4/Mgarp/Nos2/Pgk1/Egln1/Fam162a/Pdk1/Rora/Cryaa	9
GO:0006140	regulation of nucleotide metabolic process	6/133	113/21210	7.92049e-05	0.00261173	0.00209075	Ak4/Nos2/Tspo/Pgk1/Pdk1/Mif	6
GO:0019318	hexose metabolic process	8/133	225/21210	8.90211e-05	0.00289826	0.00232012	Pfkl/Pgm2/Tpi1/Pgk1/Aldoa/Pdk1/Rora/Pkm	8
GO:0062012	regulation of small molecule metabolic process	10/133	367/21210	0.000109045	0.00350581	0.00280649	Ak4/Nos2/Tspo/Pgk1/Atp2b4/Nr4a3/Pdk1/Rora/Mif/Slc7a11	10
GO:0036294	cellular response to decreased oxygen levels	6/133	121/21210	0.000115662	0.00362784	0.00290418	Ak4/Mgarp/Pgk1/Fam162a/Pdk1/Rora	6
GO:1903409	reactive oxygen species biosynthetic process	6/133	121/21210	0.000115662	0.00362784	0.00290418	Nos2/Tspo/Atp2b4/Clu/Ass1/Rora	6
GO:0006575	cellular modified amino acid metabolic process	7/133	179/21210	0.00013803	0.00427727	0.00342405	Egln3/Ero1l/Mthfd1l/Egln1/Ass1/P4ha2/Slc7a11	7
GO:0071887	leukocyte apoptotic process	6/133	132/21210	0.000186283	0.00570382	0.00456604	Jak3/Ceacam1/Nr4a3/Mif/Hsh2d/Slc7a11	6
GO:0005996	monosaccharide metabolic process	8/133	254/21210	0.000204794	0.00619683	0.00496071	Pfkl/Pgm2/Tpi1/Pgk1/Aldoa/Pdk1/Rora/Pkm	8
GO:0071453	cellular response to oxygen levels	6/133	135/21210	0.000210484	0.00629493	0.00503924	Ak4/Mgarp/Pgk1/Fam162a/Pdk1/Rora	6
GO:0032309	icosanoid secretion	4/133	47/21210	0.00021386	0.00632238	0.00506122	Pla2g4f/Nos2/Pla2g12a/Mif	4
GO:0006006	glucose metabolic process	7/133	196/21210	0.000241087	0.00704632	0.00564075	Pfkl/Pgm2/Tpi1/Pgk1/Pdk1/Rora/Pkm	7
GO:0006525	arginine metabolic process	3/133	20/21210	0.000254152	0.00734471	0.00587961	Nos2/Atp2b4/Ass1	3
GO:0046174	polyol catabolic process	3/133	21/21210	0.000295154	0.00843484	0.00675229	Tpi1/Mtmr7/Inpp5j	3
GO:0071715	icosanoid transport	4/133	53/21210	0.000341047	0.00953449	0.00763259	Pla2g4f/Nos2/Pla2g12a/Mif	4
GO:1901571	fatty acid derivative transport	4/133	53/21210	0.000341047	0.00953449	0.00763259	Pla2g4f/Nos2/Pla2g12a/Mif	4
GO:0042133	neurotransmitter metabolic process	6/133	148/21210	0.000345441	0.00955348	0.00764779	Nos2/Tspo/Atp2b4/Clu/Ass1/Rora	6

## Sheet: B
ID	Description	GeneRatio	BgRatio	pvalue	p.adjust	qvalue	geneID	Count
GO:0045428	regulation of nitric oxide biosynthetic process	5/83	68/21210	6.97855e-06	0.0075319	0.00629121	Tspo/Atp2b4/Il6/Ass1/Clu	5
GO:0050731	positive regulation of peptidyl-tyrosine phosphorylation	7/83	196/21210	1.18588e-05	0.0075319	0.00629121	Fgfr3/Lif/Lrp8/Itga5/Il6/Il23a/Agrn	7
GO:0006809	nitric oxide biosynthetic process	5/83	76/21210	1.20691e-05	0.0075319	0.00629121	Tspo/Atp2b4/Il6/Ass1/Clu	5
GO:0046209	nitric oxide metabolic process	5/83	80/21210	1.55137e-05	0.0075319	0.00629121	Tspo/Atp2b4/Il6/Ass1/Clu	5
GO:2001057	reactive nitrogen species metabolic process	5/83	84/21210	1.96804e-05	0.00764385	0.00638472	Tspo/Atp2b4/Il6/Ass1/Clu	5

## Sheet: C
ID	Description	GeneRatio	BgRatio	pvalue	p.adjust	qvalue	geneID	Count
GO:0050727	regulation of inflammatory response	14/136	356/21210	7.31208e-08	0.000190041	0.000151783	Fcgr2b/Ccl3/Apoe/Fcgr3/Mapk14/Il1rl2/Il1rl1/Tnf/Nlrp3/Lilra5/Cfh/Tlr2/Susd4/Abcd2	14
GO:0050715	positive regulation of cytokine secretion	9/136	157/21210	7.96346e-07	0.00093583	0.000747436	Ptpn22/Ifngr1/Ccl3/Mapk14/Il1rl1/Tnf/Nlrp3/Lilra5/Tlr2	9
GO:0032731	positive regulation of interleukin-1 beta production	6/136	54/21210	1.24785e-06	0.00093583	0.000747436	Egr1/Ccl3/Mndal/Nlrp3/Lilra5/Tlr2	6
GO:0002573	myeloid leukocyte differentiation	10/136	219/21210	1.5359e-06	0.00093583	0.000747436	Lbr/Pilrb1/Trf/Ccl3/Hhex/Mapk14/Mef2c/Tnf/C1qc/Tlr2	10
GO:0002793	positive regulation of peptide secretion	12/136	342/21210	2.16044e-06	0.00093583	0.000747436	Trpm2/Ptpn22/Ifngr1/Ccl3/Gabbr1/Mapk14/Hcar2/Il1rl1/Tnf/Nlrp3/Lilra5/Tlr2	12
GO:0050900	leukocyte migration	12/136	342/21210	2.16044e-06	0.00093583	0.000747436	Trpm2/Ptpn22/Ccl3/Ptpro/Csf3r/Jaml/Retnlg/Fcgr3/Mapk14/Itgb7/Tnf/Tlr2	12
GO:0032732	positive regulation of interleukin-1 production	6/136	62/21210	2.84801e-06	0.00101729	0.000812496	Egr1/Ccl3/Mndal/Nlrp3/Lilra5/Tlr2	6
GO:0002673	regulation of acute inflammatory response	6/136	63/21210	3.13132e-06	0.00101729	0.000812496	Fcgr2b/Fcgr3/Tnf/Nlrp3/Cfh/Susd4	6
GO:0016042	lipid catabolic process	11/136	307/21210	4.78074e-06	0.00138057	0.00110265	Cyp27a1/Plbd1/Hexb/Gm2a/Smpdl3a/Cyp4f18/Apoe/Hcar2/Tnf/Acap1/Abcd2	11
GO:0050714	positive regulation of protein secretion	11/136	311/21210	5.40687e-06	0.00140525	0.00112235	Trpm2/Ptpn22/Ifngr1/Ccl3/Mapk14/Hcar2/Il1rl1/Tnf/Nlrp3/Lilra5/Tlr2	11
GO:0051222	positive regulation of protein transport	13/136	448/21210	6.42612e-06	0.00149272	0.00119222	Trpm2/Ptpn22/Ifngr1/Ccl3/Tomm7/Mapk14/Hcar2/Il1rl1/Tnf/Nlrp3/Lilra5/Tlr2/Pak1	13
GO:0006959	humoral immune response	9/136	204/21210	6.89214e-06	0.00149272	0.00119222	Cfp/Fcgr2b/Rnase6/C1qa/Mef2c/Tnf/Cfh/C1qc/Susd4	9
GO:0001819	positive regulation of cytokine production	13/136	460/21210	8.5291e-06	0.00162733	0.00129973	Ptpn22/Ifngr1/Egr1/Ccl3/Fcgr3/Mapk14/Il1rl2/Mndal/Il1rl1/Tnf/Nlrp3/Lilra5/Tlr2	13
GO:0002455	humoral immune response mediated by circulating immunoglobulin	5/136	44/21210	8.94331e-06	0.00162733	0.00129973	Fcgr2b/C1qa/Tnf/C1qc/Susd4	5
GO:0002253	activation of immune response	12/136	396/21210	9.61581e-06	0.00162733	0.00129973	Ptpn22/Cfp/Fcgr2b/C1qa/Mndal/Mef2c/Klhl6/Tnf/Cfh/C1qc/Tlr2/Susd4	12
GO:1904951	positive regulation of establishment of protein localization	13/136	467/21210	1.00182e-05	0.00162733	0.00129973	Trpm2/Ptpn22/Ifngr1/Ccl3/Tomm7/Mapk14/Hcar2/Il1rl1/Tnf/Nlrp3/Lilra5/Tlr2/Pak1	13
GO:0050707	regulation of cytokine secretion	9/136	221/21210	1.3107e-05	0.00189466	0.00151324	Ptpn22/Ifngr1/Ccl3/Mapk14/Il1rl1/Tnf/Nlrp3/Lilra5/Tlr2	9
GO:1901216	positive regulation of neuron death	7/136	121/21210	1.31219e-05	0.00189466	0.00151324	Trpm2/Egr1/Fcgr2b/Ccl3/Kmo/C1qa/Tnf	7
GO:0032651	regulation of interleukin-1 beta production	6/136	82/21210	1.46073e-05	0.00190084	0.00151818	Egr1/Ccl3/Mndal/Nlrp3/Lilra5/Tlr2	6
GO:1903532	positive regulation of secretion by cell	13/136	484/21210	1.46275e-05	0.00190084	0.00151818	Trpm2/Ptpn22/Ifngr1/Ccl3/Gabbr1/Kmo/Mapk14/Hcar2/Il1rl1/Tnf/Nlrp3/Lilra5/Tlr2	13
GO:0002374	cytokine secretion involved in immune response	4/136	24/21210	1.55549e-05	0.00192511	0.00153756	Mapk14/Tnf/Nlrp3/Tlr2	4
GO:0006956	complement activation	5/136	52/21210	2.05408e-05	0.00242661	0.00193811	Cfp/C1qa/Cfh/C1qc/Susd4	5
GO:0002460	adaptive immune response based on somatic recombination of immune receptors built from immunoglobulin superfamily domains	10/136	305/21210	2.81044e-05	0.00311274	0.00248611	Fcgr2b/C1qa/Fcgr3/Mef2c/Klhl6/Il1rl1/Tnf/Nlrp3/C1qc/Susd4	10
GO:0032891	negative regulation of organic acid transport	4/136	28/21210	2.93821e-05	0.00311274	0.00248611	Rgs2/Gabbr1/Cyp4f18/Tnf	4
GO:0032621	interleukin-18 production	3/136	10/21210	2.99417e-05	0.00311274	0.00248611	Tnf/Nlrp3/Tlr2	3
GO:0032611	interleukin-1 beta production	6/136	94/21210	3.18968e-05	0.00318846	0.00254658	Egr1/Ccl3/Mndal/Nlrp3/Lilra5/Tlr2	6
GO:0050663	cytokine secretion	9/136	254/21210	3.92416e-05	0.00377737	0.00301694	Ptpn22/Ifngr1/Ccl3/Mapk14/Il1rl1/Tnf/Nlrp3/Lilra5/Tlr2	9
GO:0002923	regulation of humoral immune response mediated by circulating immunoglobulin	3/136	11/21210	4.09766e-05	0.00380351	0.00303782	Fcgr2b/Tnf/Susd4	3
GO:0032652	regulation of interleukin-1 production	6/136	100/21210	4.5255e-05	0.00405578	0.0032393	Egr1/Ccl3/Mndal/Nlrp3/Lilra5/Tlr2	6
GO:0006957	complement activation, alternative pathway	3/136	12/21210	5.43791e-05	0.00460199	0.00367555	Cfp/Cfh/Susd4	3
GO:0030099	myeloid cell differentiation	11/136	401/21210	5.66217e-05	0.00460199	0.00367555	Lbr/Pilrb1/Trf/Ccl3/Hhex/Csf3r/Mapk14/Mef2c/Tnf/C1qc/Tlr2	11
GO:0072376	protein activation cascade	5/136	64/21210	5.66617e-05	0.00460199	0.00367555	Cfp/C1qa/Cfh/C1qc/Susd4	5
GO:0030595	leukocyte chemotaxis	8/136	212/21210	6.8756e-05	0.00541505	0.00432494	Trpm2/Ccl3/Ptpro/Csf3r/Jaml/Retnlg/Fcgr3/Mapk14	8
GO:0002274	myeloid leukocyte activation	8/136	215/21210	7.58556e-05	0.00579849	0.00463118	Pilrb1/Ifngr1/Rhoh/C1qa/Fcgr3/Il1rl1/Tnf/Tlr2	8
GO:0002920	regulation of humoral immune response	4/136	36/21210	8.1236e-05	0.00603235	0.00481797	Fcgr2b/Tnf/Cfh/Susd4	4
GO:0032612	interleukin-1 production	6/136	113/21210	8.96146e-05	0.00619873	0.00495085	Egr1/Ccl3/Mndal/Nlrp3/Lilra5/Tlr2	6
GO:0050718	positive regulation of interleukin-1 beta secretion	4/136	37/21210	9.06318e-05	0.00619873	0.00495085	Ccl3/Nlrp3/Lilra5/Tlr2	4
GO:1903792	negative regulation of anion transport	4/136	37/21210	9.06318e-05	0.00619873	0.00495085	Rgs2/Gabbr1/Cyp4f18/Tnf	4
GO:1900221	regulation of amyloid-beta clearance	3/136	15/21210	0.000110891	0.00738987	0.0059022	Ifngr1/Apoe/Tnf	3
GO:0002526	acute inflammatory response	6/136	119/21210	0.000119283	0.00775038	0.00619013	Fcgr2b/Fcgr3/Tnf/Nlrp3/Cfh/Susd4	6
GO:0050716	positive regulation of interleukin-1 secretion	4/136	40/21210	0.000123559	0.00781524	0.00624194	Ccl3/Nlrp3/Lilra5/Tlr2	4
GO:0002250	adaptive immune response	11/136	439/21210	0.000126295	0.00781524	0.00624194	Adgre1/Fcgr2b/C1qa/Fcgr3/Mef2c/Klhl6/Il1rl1/Tnf/Nlrp3/C1qc/Susd4	11
GO:0044070	regulation of anion transport	6/136	121/21210	0.000130739	0.00790209	0.0063113	Rgs2/Gabbr1/Kmo/Cyp4f18/Apoe/Tnf	6
GO:0060326	cell chemotaxis	9/136	301/21210	0.000143681	0.008487	0.00677846	Trpm2/Ccl3/Ptpro/Csf3r/Jaml/Retnlg/Fcgr3/Mapk14/Ccrl2	9
GO:0046942	carboxylic acid transport	9/136	303/21210	0.000150997	0.00872091	0.00696528	Slco2b1/Rgs2/Gabbr1/Kmo/Cyp4f18/Apoe/Tnf/Slc7a7/Pak1	9
GO:0015849	organic acid transport	9/136	304/21210	0.00015477	0.00874449	0.00698412	Slco2b1/Rgs2/Gabbr1/Kmo/Cyp4f18/Apoe/Tnf/Slc7a7/Pak1	9
GO:0016064	immunoglobulin mediated immune response	6/136	126/21210	0.000163222	0.00891216	0.00711804	Fcgr2b/C1qa/Fcgr3/Tnf/C1qc/Susd4	6
GO:0032890	regulation of organic acid transport	5/136	80/21210	0.000164596	0.00891216	0.00711804	Rgs2/Gabbr1/Kmo/Cyp4f18/Tnf	5
